# Supplementary material for: Leaflet: Operative Steps for Interventional Studies in Neuroscience
Source: Neurol Int. 2024 Dec 24;17(1):1. doi: 10.3390/neurolint17010001 (PMC11767703; doi:10.3390/neurolint17010001)
Supplement: Supplementary file 1 [file neurolint-17-00001-s001.zip]

Archive with 1 entries (1 files):
- neurolint-3350608-supplementary.pdf
